# Supplementary material for: Investigating the Sharing of Staphylococcus spp. Between Dogs and Their Owners: A Comparative Study from Two Italian Veterinary Teaching Hospitals
Source: Pathogens. 2026 Mar 27;15(4):356. doi: 10.3390/pathogens15040356 (PMC13118325; doi:10.3390/pathogens15040356)
Supplement: Supplementary file 1 [file pathogens-15-00356-s001.zip]

Archive with 1 entries (1 files):
- pathogens-4193904-supplementary.pdf
